# Supplementary material for: Uniform design-embedded predictions of (tetra-)peptide physicochemical properties
Source: Bioinformatics. 2026 Jan 19;42(3):btag036. doi: 10.1093/bioinformatics/btag036 (PMC13032896; doi:10.1093/bioinformatics/btag036)
Supplement: btag036_Supplementary_Data [file btag036_supplementary_data.zip]

Archive with 2 entries (2 files):
- List of Abbreviations and Acronyms.pdf
- Supplementary Information.pdf
